# Supplementary material for: Machine Learning Approach Using Routine Immediate Postoperative Laboratory Values for Predicting Postoperative Mortality
Source: J Pers Med. 2021 Dec 1;11(12):1271. doi: 10.3390/jpm11121271 (PMC8706001; doi:10.3390/jpm11121271)
Supplement: Supplementary file 1 [file jpm-11-01271-s001.zip]

Archive with 1 entries (1 files):
- jpm-1468706-SI.pdf
